# Supplementary material for: Association of Subjective Quality and Quantity of Sleep with Quality of Life among a General Population
Source: Int J Environ Res Public Health. 2021 Dec 6;18(23):12835. doi: 10.3390/ijerph182312835 (PMC8657737; doi:10.3390/ijerph182312835)
Supplement: Supplementary file 1 [file ijerph-18-12835-s001.zip]

Archive with 1 entries (1 files):
- ijerph-1459107-supplementary.pdf
